# Supplementary material for: Quantitative structure–activity relationship modeling for predication of inhibition potencies of imatinib derivatives using SMILES attributes
Source: Sci Rep. 2022 Dec 15;12:21708. doi: 10.1038/s41598-022-26279-8 (PMC9755126; doi:10.1038/s41598-022-26279-8)
Supplement: Supplementary file 1 — Supplementary Table S1. [file 41598_2022_26279_MOESM1_ESM.xlsx]

## Sheet: Table S1
Table S1. The number, SMILES notations, split distribution, experimental pIC50, predicted pIC50, and applicability domain of each compound
					Set				DCW(T*, N*)				pIC50 (prd.)				Applicability domain
No.		SMILES	pIC50(Exp.)		Split 1	Split 2	Split 3		Split 1	Split 2	Split 3		Split 1	Split 2	Split 3		Split 1	Split 2	Split 3
1	Cc1ccc(C(=O)Nc2cc(C(F)(F)F)on2)cc1C=Cn1cnc2c(NC3CC3)ncnc21		7.64		-	-	-		7.553	17.42	9.063		5.85	6.18	5.86		No	YES	No
2	Nc1ccccc1NC(=O)c1ccc(COc2ccc3ncnc(Nc4cccc(Br)c4)c3c2)cc1		4.96		+	-	+		7.317	15.603	9.575		5.78	5.7	6		YES	No	YES
3	COc1ccccc1-n1c(-c2cc(O)ccc2C)cn2c3c(=O)[nH]c(=O)n(C)c3nc12		9.04		+	+	+		16.382	26.687	14.355		8.4	8.64	7.29		No	No	YES
4	Cc1ccc(NC(=O)c2cccc(C(F)(F)F)c2)cc1C=Cn1cnc2c(Nc3ccncn3)ncnc21		4.4		-	+	#		6.278	13.458	6.369		5.48	5.12	5.13		YES	YES	YES
5	CC(C)(C)c1cc(NC(=O)Nc2ccc(Nc3ncnc4ccc(N)cc34)cc2)n(-c2cccc(N)c2)n1		7.14		#	+	+		8.703	18.561	11.715		6.18	6.48	6.57		YES	YES	YES
6	Cc1ccc(C(=O)Nc2ccc(CN3CCNC(C)C3)c(C(F)(F)F)c2)cc1C#Cc1cnc2ccccn12		7.66		+	+	+		15.587	22.91	17.503		8.17	7.64	8.13		YES	YES	YES
7	Cc1ccc(NC(=O)Nc2cccc(C(F)(F)F)c2)cc1C=Cn1cnc2c(NC3CC3)ncnc21		4.21		+	+	*		2.795	11.035	5.321		4.48	4.48	4.85		YES	YES	YES
8	Cc1ccc(C(=O)Nc2ccc(CN3CCN(CCF)CC3)c(C(F)(F)F)c2)cc1C#Cc1cnc2ccccn12		7.31		*	-	-		15.022	24.931	16.39		8.01	8.18	7.84		YES	YES	YES
9	CC(=O)N1CCN(C2CCc3cc(C(=O)Nc4ccc(C)c(Nc5nccc(-c6cccnc6)n5)c4)ccc32)CC1		6.39		+	-	+		13.111	22.082	13.769		7.46	7.42	7.13		No	No	No
10	Cc1cccc(NC(=O)COc2cc(O)c3c(=O)cc(-c4ccccc4)oc3c2)n1		5.48		+	-	-		8.8	16.269	9.108		6.21	5.87	5.87		YES	YES	YES
11	Cc1ccc(C(=O)Nc2ccc(CN3CCC(N(C)C)C3)c(C(F)(F)F)c2)cc1C#Cc1cnc2ccccn12		7.82		+	*	#		15.634	24.116	15.98		8.18	8.18	7.72		YES	YES	YES
12	N#Cc1c(SCc2ccccc2)nc2c(c1-c1cccs1)CCCC2		4.14		-	+	+		3.529	10.929	2.756		4.69	4.45	4.16		YES	No	YES
13	Cc1ccc(C(=O)Nc2ccc(CN3CCN(C)CC3)c(C(F)(F)F)c2)cc1C#Cc1cnc2[nH]nc(C)c2c1		9.114		+	#	-		16.556	27.06	18.533		8.45	8.74	8.41		YES	YES	YES
14	Cc1ccc(C(=O)Nc2ccc(CN3CCN(C(C)C)CC3)c(C(F)(F)F)c2)cc1C#Cc1cnc2ccccn12		7.25		+	+	#		15.888	22.29	16.064		8.26	7.47	7.75		YES	YES	YES
15	Cn1c(=O)c(-c2c(Cl)cccc2Cl)cc2cnc(Nc3ccc(NC(=O)CCN)cc3)nc21		8.33		*	+	#		13.931	24.874	15.965		7.69	8.16	7.72		YES	YES	YES
16	CCc1ccc(C(F)(F)F)cc1-c1[nH]c(-c2ccnc(N)n2)cc1C(N)=O		6.49		#	*	*		7.911	15.482	7.588		5.95	6.36	5.46		YES	YES	YES
17	COC(=O)c1cc2cc(NCc3cc4nc[nH]c4cc3C)cnc2[nH]1		6.78		#	#	*		11.683	19.793	9.771		7.04	6.81	6.05		YES	YES	YES
18	Cc1ccc(NC(=O)c2ccc(CN3CCN(C)CC3)c(C(F)(F)F)c2)cc1Nc1nccc(-c2cccnc2)n1		8.29		-	-	-		12.004	23.487	14.207		7.14	7.79	7.25		YES	YES	YES
19	Cc1ccc(C(=O)Nc2ccc(CN3CCN(C)CC3)c(C(F)(F)F)c2)cc1C#Cc1cnc2[nH]nc(-c3ccccc3)c2c1		8.371		+	-	#		18.411	30.036	23.64		8.99	9.54	9.79		YES	YES	YES
20	Cc1ccc(NC(=O)c2ccc3c(c2)CCC3N2CCN(C(C)C)CC2)cc1Nc1nccc(-c2cccnc2)n1		8.27		-	+	*		12.595	21.662	14.194		7.31	7.31	7.24		YES	YES	YES
21	O=C(NCCCN1CCOC1=O)c1cnc(NCc2cc(Cl)ccc2Cl)nc1NC1CCCC1		4.79		*	*	+		4.027	11.404	5.169		4.83	5.49	4.81		No	YES	YES
22	Cn1c(=O)c(-c2c(Cl)cccc2Cl)cc2cnc(Nc3ccc(NCC(O)CO)cc3)nc21		8.64		#	*	+		14.913	23.01	18.084		7.98	7.95	8.29		YES	YES	YES
23	Cc1ccc(NC(O)c2ccc(CN3CCC(CN(C)C)C3)c(C(F)(F)F)c2)cc1Nc1nccc(-c2cncnc2)n1		7.49		-	+	+		15.095	20.274	15.622		8.03	6.94	7.63		YES	YES	YES
24	Cc1ccc(C(=O)Nc2ccc(C)c(Nc3nccc(-c4cccnc4)n3)c2)cc1		7.7		-	-	-		10.869	21.267	13.64		6.81	7.2	7.09		YES	YES	YES
25	Cc1ccc(NC(=O)c2ccc3c(c2)CCC3N2CCN(C(=O)OC(C)(C)C)CC2)cc1Nc1nccc(-c2cccnc2)n1		5.69		-	-	+		11.643	20.141	13.404		7.03	6.9	7.03		YES	YES	YES
26	CNc1nccc(-c2cc(C(N)=O)c(-c3cc(Cl)ccc3C)[nH]2)n1		6		+	*	-		8.017	18.144	12.017		5.98	6.92	6.66		No	YES	YES
27	Cc1ccc(NC(=O)c2ccc(CN3CCN(C)CC3)c(Br)c2)cc1Nc1nccc(-c2cccnc2)n1		7.92		-	-	*		13.599	23.701	13.308		7.6	7.85	7		YES	No	YES
27	Cc1ccc(NC(=O)c2ccc(CN3CCN(C)CC3)c(Br)c2)cc1Nc1nccc(-c2cccnc2)n1		7.92		*	*	-		13.599	12.457	8.95		7.6	5.72	5.83		YES	No	YES
28	COCc1cc2cc(NC(=O)c3ccccc3Br)cnc2[nH]1		5.64		#	-	-		7.537	24.111	15.87		5.85	7.96	7.69		No	No	No
29	c1ccc(CN2CCC(Nc3ccc4[nH]nc(-c5nc6cc(N7CCC(N8CCCCC8)CC7)ccc6[nH]5)c4c3)CC2)cc1		8.15		-	-	+		16.089	24.628	17.778		8.32	8.1	8.21		YES	YES	YES
30	CCN1CCN(Cc2ccc(NC(=O)c3ccc(C)c(C#Cc4cnc5ccccn45)c3)cc2C(F)(F)F)CC1		7.64		+	-	#		15.589	10.542	7.453		8.17	4.35	5.43		YES	No	YES
31	COc1ccccc1CNc1ncc(C(=O)NC2CCN(C)CC2)c(NC2CCCC2)n1		4.68		#	#	-		6.614	12.347	4.829		5.58	4.83	4.72		YES	YES	YES
32	Cc1ccc(C(=O)Nc2cc(N3CCN(C)CC3)cc(C(F)(F)F)c2)cc1C=Cn1cnc2c(NC3CC3)ncnc21		4.62		#	#	#		3.408	27.349	20.244		4.65	8.82	8.87		YES	YES	YES
33	Cc1ccc(C(=O)Nc2ccc(CN3CCN(C)CC3)c(C(F)(F)F)c2)cc1C#Cc1cnc2[nH]nc(C3CC3)c2c1		8.884		#	-	-		16.664	14.894	10.52		8.48	5.51	6.25		YES	YES	No
34	COc1ccc(CCNc2ncc(C(=O)NCCCN3CCCC3=O)c(NC3CCCC3)n2)cc1OC		6.04		-	#	+		8.063	19.207	16.321		6	6.65	7.82		No	YES	No
35	COC(C(=O)N1Cc2n[nH]c(NC(=O)c3ccc(N4CCN(C)CC4)cc3)c2C1)c1ccccc1		7.85		-	-	-		9.693	15.29	9.305		6.47	5.61	5.92		No	No	No
36	N#Cc1c(N)nc(SCC(=O)c2ccccc2)c(C#N)c1-c1ccsc1		6.54		+	+	-		8.014	29.073	21.345		5.98	9.28	9.17		YES	No	YES
37	Cn1c(=O)c(-c2c(Cl)cccc2Cl)cc2cnc(Nc3ccc(OC4OC(CO)C(O)C(O)C4O)cc3)nc21		8.85		-	*	#		16.425	12.333	6.333		8.41	5.69	5.12		YES	No	YES
38	Cc1cc(NC(=O)COc2cc(O)c3c(=O)cc(-c4ccccc4)oc3c2)ncc1Br		5.82		*	+	+		5.44	15.063	4.732		5.24	5.55	4.69		YES	No	No
39	Cc1ccc(C(=O)Nc2cc(C(C)(C)C)on2)cc1C=Cn1cnc2c(NC3CC3)ncnc21		4.64		-	+	-		7.231	22.058	13.688		5.76	7.41	7.11		YES	YES	YES
40	Cc1ccc(NC(=O)c2ccc(CN3CCN(C)CC3)c(C(F)(F)F)c2)cc1Nc1nccc(-c2cncnc2)n1		8.06		-	+	+		12.86	21.639	15.289		7.38	7.3	7.54		No	No	YES
41	CN1CCN(Cc2ccc(NC(=O)c3ccc(F)c(C#Cc4cnc5cccnn45)c3)cc2C(F)(F)F)CC1		7.38		+	+	#		15.199	24.253	15.811		8.06	8	7.68		YES	YES	YES
42	Cc1ccc(C(=O)Nc2ccc(CN3CCN(C)CC3)c(C(F)(F)F)c2)cc1C#Cc1cnc2[nH]cnc2c1		7.74		-	+	+		15.302	31.957	24.079		8.09	10.05	9.91		No	No	No
43	COc1cc(Nc2c(C#N)cnc3cc(-c4coc(CN5CCN(c6ccccc6)CC5)c4)c(OC)cc23)c(Cl)cc1Cl		9.37		-	+	*		21.595	20.342	12.527		9.91	6.96	6.79		YES	YES	YES
44	Cc1ccc(NC(=O)c2ccc(CN3CCN(C)CC3)c(F)c2)cc1Nc1nccc(-c2cccnc2)n1		6.92		*	-	-		10.201	20.014	13.026		6.61	6.87	6.93		No	YES	YES
45	COc1ccc2[nH]nc(-c3nc4cc(N5CCC(N6CCCCC6)CC5)ccc4[nH]3)c2c1		6.64		*	+	#		9.832	20.112	13.835		6.51	6.9	7.15		YES	YES	YES
46	COC(=O)c1cc2cc(NCc3ccccc3OC)cnc2[nH]1		6.29		*	-	-		9.667	17.027	10.749		6.46	6.07	6.31		No	No	YES
47	O=C(c1cc2cc(O)ccc2[nH]1)c1cc2cc(O)ccc2[nH]1		5.89		+	*	+		10.533	17.118	12.476		6.71	6.7	6.78		YES	YES	YES
48	COC(=O)c1cc2cc(NC(=O)c3ccccc3C(F)(F)F)cnc2[nH]1		6.36		-	#	+		10.956	17.975	11.08		6.83	6.33	6.4		YES	YES	YES
49	Cc1ccc(Cl)cc1-c1[nH]c(-c2ccnc(N)n2)cc1C(N)=O		6.37		+	*	#		7.973	7.188	11.301		5.97	4.6	6.46		YES	YES	YES
50	CCOc1ccc2cc(-c3nn(CC4CCN(C)CC4)c4ncnc(N)c34)ccc2c1		5.34		-	*	#		6.173	7.293	5.807		5.45	4.62	4.98		YES	YES	YES
51	Cc1ccc(NC(=O)c2cccc(C(F)(F)F)c2)cc1C=Cn1cnc2c(Nc3ccc(P(C)(C)=O)cc3)ncnc21		5.24		#	+	+		3.303	22.643	12.227		4.62	7.57	6.71		YES	YES	YES
52	Cc1ccc(C(=O)Nc2cc(C(F)(F)F)ccn2)cc1C#Cn1cnc2c(NC3CC3)ncnc21		7.52		-	*	+		11.501	7.116	3.593		6.99	4.59	4.39		YES	YES	YES
53	Cc1ccc(C(=O)Nc2cccc(C(C)C)c2)cc1C=Cn1cnc2c(NC3CC3)ncnc21		4.22		-	-	-		3.587	20.301	7.115		4.7	6.95	5.33		YES	YES	YES
54	Cc1ccc(C(=O)Nc2cc(C(F)(F)F)ccn2)cc1C=Cn1cnc2cncnc21		7.42		+	-	-		6.809	18.002	7.913		5.63	6.33	5.55		YES	No	YES
55	O=C(COc1cc(O)c2c(=O)cc(-c3ccccc3)oc2c1)Nc1cc(Br)ccn1		5.91		-	*	-		8.507	13.294	15.335		6.13	5.89	7.55		YES	YES	YES
56	Nc1ncnc2c1c(-c1cnc3[nH]ccc3c1)nn2C1CCCC1		7.74		-	-	+		10.475	16.425	7.57		6.69	5.91	5.46		No	No	No
57	Cc1cn(-c2cc(NC(=O)c3ccc(C)c(C=Cn4cnc5c(NC6CC6)ncnc54)c3)cc(C(F)(F)F)c2)cn1		4.6		+	+	#		7.291	23.427	16.013		5.77	7.78	7.73		No	YES	YES
58	COc1ccccc1Oc1ccc2[nH]nc(-c3nc4cc(N5CCC(N6CCCCC6)CC5)ccc4[nH]3)c2c1		7.7		-	+	+		12.993	10.009	3.313		7.42	4.21	4.31		YES	YES	YES
59	Cc1ccc(C(=O)Nc2cc(N3CCOCC3)cc(C(F)(F)F)c2)cc1C=Cn1cnc2c(NC3CC3)ncnc21		4.14		+	-	#		2.731	21.479	15.127		4.46	7.26	7.49		YES	YES	YES
60	Cc1ccc(NC(O)c2ccc(CN3CC(N(C)C)C3)c(C(F)(F)F)c2)cc1Nc1nccc(-c2cncnc2)n1		6.85		*	+	*		15.207	24.423	17.111		8.06	8.04	8.03		YES	YES	YES
61	Cn1c(=O)c(-c2c(Cl)cccc2Cl)cc2cnc(Nc3ccc(O)cc3)nc21		8.28		*	*	+		16.75	19.834	14.832		8.51	7.28	7.41		YES	YES	YES
62	CCN(CC)Cc1ccc(C(=O)Nc2ccc(C)c(-n3cc(-c4cccnc4)cn3)c2)cc1		6.89		+	-	*		12.723	22.514	14.015		7.34	7.53	7.19		YES	YES	YES
63	Cc1ccc(C(=O)Nc2ccc(CN3CCN(C)CC3)c(C(F)(F)F)c2)cc1C#Cc1ccc(C(N)=O)nc1		7.31		-	+	+		10.645	13.498	4.398		6.74	5.14	4.6		YES	No	No
64	CN(CC1COCCO1)S(=O)(=O)Nc1ccc2ccc3ncc(-c4cnn(C)c4)cc3c(=O)c2c1		5.11		-	-	+		5.318	24.419	18.201		5.2	8.04	8.32		YES	YES	YES
65	Cc1ccc(C(=O)Nc2ccc(CN3CCNCC3)c(C(F)(F)F)c2)cc1C#Cc1cnc2ccccn12		7.85		+	*	-		15.459	27.146	12.644		8.13	8.82	6.83		No	YES	YES
66	CC(C)(C)c1cc(NC(=O)Nc2ccc(Nc3ncnc4ccc([N+](=O)[O-])cc34)cc2)n(-c2cccc([N+](=O)[O-])c2)n1		6.8		+	-	+		14.029	14.743	9.002		7.72	5.47	5.84		YES	YES	YES
67	CC(NC(=O)c1cc(-c2cnn(C3CCOCC3)c2)cnc1N)c1c(Cl)ccc(F)c1Cl		5.3		-	-	*		7.598	20.513	11.62		5.86	7	6.55		YES	No	YES
68	COC(=O)c1cc2cc(NCc3ccccc3Br)cnc2[nH]1		6.88		*	*	-		8.204	20.02	14.043		6.04	7.32	7.2		YES	YES	YES
69	Cc1ccc(NC(=O)c2cccc(C(F)(F)F)c2)cc1-n1cc(-c2cccnc2)cn1		7.85		-	+	+		11.748	9.928	6.314		7.06	4.19	5.12		YES	YES	YES
70	Cn1cc(-c2cnc3ccc(NC(=O)NC(C)(C)C)nc3c2)cn1		5.22		-	-	-		5.507	25.211	15.716		5.26	8.25	7.65		YES	YES	YES
71	Cc1ccc(C(=O)Nc2ccc(CN3CCN(C)CC3)c(C(F)(F)F)c2)cc1C#Cc1cnc2ncccn12		7.16		+	+	+		15.305	12.346	2.83		8.09	4.83	4.18		YES	YES	No
72	C#Cc1cccc(Nc2ncnc3ccc(S(=O)(=O)n4ccc(C=CC(=O)NO)c4)cc23)c1		4.57		#	#	-		4.499	24.229	14.203		4.97	7.99	7.25		YES	YES	YES
73	Cc1ccc(C(=O)Nc2cccc(C(F)(F)F)c2)cc1C#Cc1cnc2cccnn12		7.72		-	+	*		13.57	22.055	16.637		7.59	7.41	7.9		YES	YES	YES
74	Cn1c(=O)c(-c2c(Cl)cccc2Cl)cc2cnc(Nc3ccc(NC(=O)CCl)cc3)nc21		8.12		-	-	+		13.328	14.675	5.15		7.52	5.45	4.81		No	No	No
75	N#Cc1c(N)nc(SCC(=O)c2ccc(Cl)cc2)c(C#N)c1-c1ccsc1		4.22		-	#	-		2.111	17.273	10.479		4.28	6.14	6.24		YES	YES	YES
76	Cc1ccc(NC(=O)c2ccc(CCl)cc2)cc1Nc1nccc(-c2cccnc2)n1		5.16		-	#	+		7.935	19.29	12.932		5.96	6.68	6.9		YES	YES	YES
77	Cn1nc(-c2ccc3ccccc3c2)c2c(N)ncnc21		5.92		*	+	-		10.498	17.751	7.517		6.7	6.27	5.44		No	YES	YES
78	c1ccc2c(-c3nc4cc(N5CCC(N6CCCCC6)CC5)ccc4[nH]3)[nH]nc2c1		6.22		-	#	+		7.845	18.275	7.309		5.93	6.41	5.39		No	YES	No
79	C#Cc1cccc(Nc2ncnc3ccc(OCc4ccc(C(=O)Nc5ccccc5N)cc4)cc23)c1		5.15		+	#	-		6.226	17.687	6.353		5.47	6.25	5.13		YES	YES	YES
80	Cc1ccc(NC(=O)c2cccc(C(F)(F)F)c2)cc1C=Cn1cnc2c(Nc3ccncc3)ncnc21		5		-	+	#		5.203	22.081	16.365		5.17	7.42	7.83		YES	YES	YES
81	Cn1c(=O)c(-c2c(Cl)cccc2Cl)cc2cnc(Nc3ccc(F)cc3)nc21		7.68		#	*	+		12.999	17.125	10.38		7.42	6.7	6.21		YES	YES	YES
82	NC(=O)c1cc(-c2ccnc(N)n2)[nH]c1-c1cc(Cl)ccc1Cl		6.15		-	+	-		7.841	22.121	14.839		5.93	7.43	7.42		YES	YES	YES
83	Cc1ccc(C(=O)Nc2ccc(CN3CCOCC3)c(C(F)(F)F)c2)cc1C#Cc1cnc2ccccn12		7.11		#	-	*		14.317	22.657	11.563		7.8	7.57	6.53		YES	YES	YES
84	Cc1ccc(C(=O)Nc2cc(-n3ccnc3CN(C)C)cc(C(F)(F)F)c2)cc1C#Cc1cnc2ccccn12		7.35		+	-	-		14.103	17.729	9.745		7.74	6.26	6.04		No	YES	YES
85	CNc1ncnc(-c2cccnc2Oc2ccc(F)c(C(=O)Nc3cc(C(F)(F)F)ccc3N(C)CCCN(C)C)c2)n1		5.89		+	-	+		10.16	17.883	9.777		6.6	6.3	6.05		YES	YES	YES
86	Cc1ccnc(NC(=O)COc2cc(O)c3c(=O)cc(-c4ccccc4)oc3c2)c1		6.59		+	#	#		9.802	20.077	12.594		6.5	6.89	6.81		YES	YES	YES
87	Cc1ccc(NC(=O)c2ccc(N)c(C(F)(F)F)c2)cc1Nc1nccc(-c2cccnc2)n1		6.81		*	+	*		9.629	17.116	8.733		6.45	6.1	5.77		No	YES	YES
88	COc1cccc(NC(=O)COc2cc(O)c3c(=O)cc(-c4ccccc4)oc3c2)c1		6.09		-	+	-		7.358	25.638	15.478		5.79	8.37	7.59		YES	YES	YES
89	Cc1ccc(C(=O)Nc2ccc(CN3CCN(C)CC3)c(C(F)(F)F)c2)cc1C#Cc1cncc2nccn12		9.307		+	*	+		14.418	17.116	6.079		7.83	2.73	5.06		YES	YES	YES
90	CN(Cc1ccccc1)C(=O)c1ccc(S(=O)(=O)Nc2ccccc2)cc1		5.25		+	+	#		0.043	22.913	14.67		3.68	7.64	7.37		YES	YES	YES
91	Cc1ccc(C(=O)Nc2ccc(CN3CCN(C)CC3)c(C(F)(F)F)c2)cc1C#Cc1cnc(C(=O)NCCO)n1C		7.26		#	#	*		12.395	15.463	8.402		7.25	5.66	5.68		YES	YES	YES
92	COc1cc2ncnc(Nc3ccc(F)c(Cl)c3)c2cc1NC(=O)C(F)=CCN(C)C		5.65		+	*	#		6.316	23.227	15.17		5.49	7.99	7.51		No	No	YES
93	CN1CCN(Cc2ccc(NC(=O)c3cccc(C#Cc4cnc5cccnn45)c3)cc2C(F)(F)F)CC1		7.51		+	-	*		13.404	20.872	13.286		7.54	7.1	7		YES	YES	YES
94	Cc1ccc(C(=O)Nc2ccc(CN3CCN(C)CC3)c(C(F)(F)F)c2)cc1C#Cc1cnc[nH]1		6		+	-	+		10.237	22.604	12.631		6.62	7.56	6.82		YES	YES	YES
95	O=C(NCCC1CCNCC1)Nc1nc2ccc(C(=O)c3ccccc3)cc2[nH]1		7		#	#	#		12.42	24.921	15.648		7.26	8.17	7.63		YES	YES	YES
96	Cn1c(=O)c(-c2c(Cl)cccc2Cl)cc2cnc(Nc3ccc(NC(=O)CCNC(=O)OC(C)(C)C)cc3)nc21		7.92		+	-	*		15.501	27.411	18.494		8.15	8.84	8.4		YES	YES	YES
97	Cn1c(=O)c(-c2c(Cl)cccc2Cl)cc2cnc(Nc3cccc(COCC(O)CO)c3)nc21		8.31		*	*	-		17.541	11.585	11.145		8.74	5.53	6.42		No	No	YES
98	CCC(=O)Nc1ccc2ncnc(Nc3ccc(NC(=O)Nc4cc(C(C)(C)C)nn4-c4cccc(N)c4)cc3)c2c1		6.95		+	+	#		9.111	24.164	19.674		6.3	7.97	8.72		YES	YES	YES
99	Cc1ccc(C(=O)Nc2ccc(CN3CCN(C)CC3)c(C(F)(F)F)c2)cc1C#Cc1cnc2[nH]ccc2c1		7.72		+	-	#		14.972	15.792	7.866		7.99	5.75	5.54		YES	YES	YES
100	CN1CCC(NC(=O)c2cnc(NCc3cc(Cl)ccc3Cl)nc2NC2CCCC2)CC1		5.5		#	#	+		7.113	15.377	5.859		5.72	5.64	5		YES	YES	YES
101	O=C(NCCCN1CCCC1=O)c1cnc(NCc2cc(Cl)ccc2Cl)nc1NC1CCCC1		4.92		+	+	+		5.391	26.026	18.024		5.23	8.47	8.28		YES	YES	YES
102	Cc1ccc(C(=O)Nc2ccc(CN3CCN(C)CC3)c(C(F)(F)F)c2)cc1C#Cc1ccc2[nH]ncc2c1		7.518		-	+	-		14.851	19.933	14.368		7.96	6.85	7.29		No	YES	No
103	COc1cc2[nH]nc(-c3nc4cc(N5CCC(N6CCCCC6)CC5)ccc4[nH]3)c2cc1OCc1ccccc1		8.52		+	#	-		13.118	16.386	9.077		7.46	5.9	5.86		YES	YES	YES
104	Cc1ccc(NC(=O)COc2cc(O)c3c(=O)cc(-c4ccccc4)oc3c2)nc1		6.13		-	#	#		7.711	20.147	12.114		5.9	6.9	6.68		YES	YES	YES
105	c1ccc(CNc2ccc3[nH]nc(-c4nc5cc(N6CCC(N7CCCCC7)CC6)ccc5[nH]4)c3c2)cc1		6.89		-	*	*		9.486	19.386	14.443		6.41	7.18	7.31		YES	YES	YES
106	Cc1ccc(C(=O)Nc2ccc(CN3CCN(C)CC3)c(C(F)(F)F)c2)cc1C#Cc1cncnc1		7.2		*	*	#		11.261	17.814	8.959		6.92	6.85	5.83		YES	YES	YES
107	CCc1ccc(Cl)cc1-c1[nH]c(-c2ccnc(N)n2)cc1C(N)=O		6.68		*	+	*		8.019	11.759	6.78		5.98	4.67	5.24		No	YES	YES
108	CNc1ncnc2c1ncn2C=Cc1cc(NC(=O)c2cccc(C(F)(F)F)c2)ccc1C		4.6		+	*	+		2.892	9.172	4.898		4.5	5.02	4.74		YES	YES	YES
109	O=C(COc1cc(O)c2c(=O)cc(-c3ccccc3)oc2c1)NCCN1CCOCC1		5.37		-	-	+		4.216	21.38	14.841		4.89	7.23	7.42		YES	YES	YES
110	O=C(NCCC1CCCNC1)Nc1nc2ccc(C(=O)c3ccccc3)cc2[nH]1		8		-	-	*		11.907	21.185	15.248		7.11	7.18	7.53		YES	YES	YES
111	COC(=O)c1cc2cc(NC(=O)c3c(C)cccc3Cl)cnc2[nH]1		7.55		*	#	#		12.291	21.323	17.227		7.22	7.22	8.06		YES	YES	YES
112	COC(=O)c1cc2cc(NC(=O)c3c(Cl)cccc3Cl)cnc2[nH]1		7.43		#	-	-		11.142	23.318	15.854		6.89	7.75	7.69		YES	YES	YES
113	CC(=O)Nc1ccc(C#Cc2cc(C(=O)Nc3ccc(CN4CCN(C)CC4)c(C(F)(F)F)c3)ccc2C)cn1		7.74		#	+	#		14.353	7.167	1.89		7.81	3.45	3.93		YES	No	YES
114	N#Cc1c(SCc2ccc(F)cc2)nc2c(c1-c1cccs1)CCCC2		4.13		#	#	-		5.151	19.459	10.522		5.16	6.72	6.25		YES	YES	YES
115	COC(=O)c1cc2cc(NCc3ccc4[nH]cnc4c3)cnc2[nH]1		6.34		#	-	#		11.38	21.092	13.005		6.96	7.16	6.92		YES	YES	YES
116	COc1ccc(C(=O)Nc2ccc(C)c(-n3cc(-c4cccnc4)cn3)c2)cc1		7.34		#	-	-		13.168	22.03	14.175		7.47	7.41	7.24		YES	YES	YES
117	CC(C)(C)c1cc(NC(=O)Nc2cccc(Nc3ncnc4ccccc34)c2)n(-c2cccc(N)c2)n1		7.64		+	*	-		10.437	19.171	10.788		6.68	7.14	6.32		YES	YES	YES
118	c1ccc(COc2ccc3c(-c4nc5cc(N6CCC(N7CCCCC7)CC6)ccc5[nH]4)[nH]nc3c2)cc1		6.7		*	*	-		8.53	14.51	6.524		6.13	6.15	5.18		YES	No	YES
119	O=C(Nc1cnc2[nH]c(CO)cc2c1)c1ccccc1Br		5.21		-	+	-		6.793	27.653	16.357		5.63	8.9	7.83		YES	No	YES
120	CN1CCN(C(=O)c2ccc(Nc3ncc4cc(-c5c(Cl)cccc5Cl)c(=O)n(C)c4n3)cc2)CC1		8.44		-	-	-		14.554	22.063	14.223		7.87	7.41	7.25		No	No	No
121	Cc1cn(-c2cc(NC(=O)c3ccc(C)c(C=Cn4cnc5cncnc54)c3)cc(C(F)(F)F)c2)cn1		7.32		-	-	-		12.956	27.712	19.293		7.41	8.92	8.62		YES	YES	YES
122	COc1cc(Nc2c(C#N)cnc3cc(-c4coc(CN(C)C)c4)c(OC)cc23)c(Cl)cc1Cl		9.37		*	+	-		16.669	25.248	17.509		8.48	8.26	8.14		YES	YES	YES
123	Cn1c(=O)c(-c2c(Cl)cccc2Cl)cc2cnc(Nc3cccc(O)c3)nc21		8.59		-	-	#		17.554	23.538	12.743		8.74	7.81	6.85		YES	YES	YES
124	CC(=O)Nc1ncc(C#Cc2cc(C(=O)Nc3ccc(CN4CCN(C)CC4)c(C(F)(F)F)c3)ccc2C)s1		7.92		+	+	-		13.984	15.489	6.124		7.71	5.67	5.07		No	No	YES
125	N#Cc1ccc(-c2cnc3ccc(NCc4ccccc4)nn23)cc1		5.42		+	+	+		7.529	16.455	9.039		5.84	5.92	5.85		YES	YES	YES
125	N#Cc1ccc(-c2cnc3ccc(NCc4ccccc4)nn23)cc1		5.42		*	*	-		7.529	13.351	7.413		5.84	5.91	5.41		YES	No	No
126	Cc1cccc(NC(=O)COc2cc(O)c3c(=O)cc(-c4ccccc4)oc3c2)c1		5.73		-	*	#		8.442	22.735	15.121		6.11	7.89	7.49		YES	YES	YES
127	CCN(CC)CCCNC(=O)Nc1cc2c(Nc3ccc(F)c(Cl)c3)ncnc2cc1OC1CCOC1		6.25		-	*	+		9.294	21.376	15.682		6.35	7.6	7.64		No	No	YES
128	Cc1ccc(C(=O)Nc2ccc(CN3CCN(C)CC3)c(C(F)(F)F)c2)cc1C#Cc1cnc2cnccn12		8.64		+	#	-		16.356	9.045	4.199		8.39	3.95	4.55		YES	YES	YES
129	CCCCn1c(-c2cc(-c3cccc4[nH]ncc34)ccc2C)cn2c3c(=O)[nH]c(=O)n(C)c3nc12		6.69		+	-	-		12.149	22.337	13.199		7.18	7.49	6.97		No	YES	YES
130	Cc1ccc(C(=O)Nc2cccc(C(C)(C)C)c2)cc1C=Cn1cnc2c(NC3CC3)ncnc21		4.23		-	+	#		3.677	20.119	17.072		4.73	6.9	8.02		YES	YES	YES
131	CNN=Nc1ccc(C(=O)Nc2ccc(C)c(Nc3nccc(-c4cccnc4)n3)c2)cc1Cl		6.74		-	#	+		12.922	21.719	13.592		7.4	7.32	7.08		YES	YES	YES
132	Cc1ccc(C(=O)Nc2ccc(CN3CCN(C)CC3)c(C(F)(F)F)c2)cc1C#Cc1cnc(NC2CC2)nc1		7.3		+	-	*		12.15	19.609	13.875		7.18	6.76	7.16		YES	YES	YES
133	Cc1ccc(NC(=O)c2ccc(N=NN(C)C)c(C(F)(F)F)c2)cc1Nc1nccc(-c2cccnc2)n1		7.74		+	+	-		13.006	13.737	7.481		7.42	5.2	5.43		YES	No	YES
134	CN1CCN(c2ccc(Nc3ncc(Cl)c(NCC4CCCO4)n3)cc2)CC1		6.69		-	-	+		7.443	15.197	7.485		5.82	5.59	5.43		YES	No	No
135	O=C(COc1cc(O)c2c(=O)cc(-c3ccccc3)oc2c1)Nc1ccccc1Br		4.75		-	+	+		4.114	23.837	16.623		4.86	7.89	7.9		No	YES	YES
136	OC1CCN(c2cc(-c3cnc4ccc(N5CCCC5c5cccc(F)c5)nn34)ccn2)CC1		5.28		+	-	*		5.985	20.805	11.916		5.4	7.08	6.63		YES	No	YES
137	CC(=O)Nc1cccc(Nc2ncc3cc(-c4c(Cl)cccc4Cl)c(=O)n(C)c3n2)c1		8.3		+	-	-		15.342	17.615	7.387		8.1	6.23	5.41		YES	YES	YES
138	COc1ccc(-c2nn(C3CCC3)c3ncnc(N)c23)cc1OC		6.47		#	+	-		11.977	12.453	5.254		7.13	4.86	4.83		YES	No	YES
139	CCn1nccc1CNc1cnc2[nH]c(C(=O)OC)cc2c1		6.12		*	+	#		4.454	22.308	11.602		4.95	7.48	6.54		YES	YES	YES
140	Cc1nn(C)c2nnc(Nc3ccc(S(=O)(=O)NCCN4CCOCC4)cc3)nc12		4.7		*	-	+		3.459	18.133	11.845		4.67	6.37	6.61		YES	YES	YES
141	c1ccc(-c2cccc(Nc3ncnc4cc5c(cc34)OCCO5)c2)cc1		7.62		-	-	+		11.249	24.503	17.776		6.92	8.06	8.21		YES	YES	No
142	CC(C)n1nc(-c2cccc(O)c2)c2c(N)ncnc21		7.15		-	#	+		10.915	21.64	12.237		6.82	7.3	6.72		YES	YES	YES
143	Cn1c(=O)c(-c2c(Cl)cccc2Cl)cc2cnc(Nc3ccc(I)cc3)nc21		7.89		*	#	-		12.861	23.455	18.033		7.38	7.78	8.28		YES	YES	YES
144	COC(=O)c1cc2cc(NCc3ccccc3C)cnc2[nH]1		7.72		+	+	*		11.985	22.009	12.055		7.13	7.4	6.67		YES	YES	YES
145	COC(=O)c1cc2cc(NCc3c(Cl)cccc3Cl)cnc2[nH]1		8.28		+	-	+		12.491	28.837	20.321		7.28	9.22	8.89		YES	YES	No
146	c1ccc(-c2cccc(Nc3ncnc4cc5c(cc34)OCCCO5)c2)cc1		7.25		-	+	-		11.433	21.892	14.444		6.97	7.37	7.31		No	No	No
147	CN1CCN(Cc2ccc(NC(=O)c3ccc(Cl)c(C#Cc4cnc5[nH]ncc5c4)c3)cc2C(F)(F)F)CC1		8.994		-	+	-		16.164	16.917	10.777		8.34	6.05	6.32		YES	YES	YES
148	CN1CCN(Cc2ccc(-c3cnc4[nH]cc(-c5ccc6[nH]ccc6c5)c4c3)cc2)CC1		8.345		-	#	-		12.02	19.15	11.857		7.14	6.64	6.61		YES	YES	YES
149	NC(=O)c1cc(-c2ccnc(N)n2)[nH]c1-c1cc(C(F)(F)F)ccc1C(F)(F)F		5.51		-	+	#		9.052	15.182	8.665		6.28	5.58	5.75		YES	YES	YES
150	c1ccc(COc2ccc3[nH]nc(-c4nc5cc(N6CCC(N7CCCCC7)CC6)ccc5[nH]4)c3c2)cc1		7.22		#	#	#		10.153	16.958	8.233		6.6	6.06	5.64		YES	YES	YES
151	O=C(COc1cc(O)c2c(=O)cc(-c3ccccc3)oc2c1)NCc1ccccc1		5.64		+	*	+		6.226	17.72	12.771		5.47	6.83	6.86		YES	YES	YES
152	NC(=O)c1cc(-c2ccnc(N)n2)[nH]c1-c1cc(C(F)(F)F)ccc1Cl		6.32		-	-	-		8.255	19.48	13.415		6.05	6.73	7.03		YES	YES	YES
153	COC(=O)c1cc2cc(NCc3cnc4[nH]ccc4c3)cnc2[nH]1		6.87		+	#	+		11.305	13.582	7.378		6.93	5.16	5.41		No	YES	No
154	Cc1ccc(NC(=O)c2ccc(Cn3ccnc3)c(C(F)(F)F)c2)cc1C#Cc1cncnc1		7.02		*	+	+		10.725	20.589	13.208		6.77	7.02	6.98		YES	YES	YES
155	Cc1cccc(NC(=O)COc2cc(O)c3c(=O)cc(-c4cc(F)ccc4F)oc3c2)n1		5.37		+	#	-		5.291	26.248	17.664		5.2	8.53	8.18		YES	YES	YES
156	Cc1ccc(NC(=O)c2ccc(CN3CCN(C)CC3)cc2)cc1-n1cc(-c2cccnc2)cn1		7.3		-	#	#		11.724	18.64	13.195		7.05	6.5	6.97		YES	YES	YES
157	Cn1c(=O)c(-c2c(Cl)cccc2Cl)cc2cnc(Nc3cccc(CO)c3)nc21		8.55		+	-	*		16.439	17.393	9.172		8.42	6.17	5.89		YES	No	YES
157	Cn1c(=O)c(-c2c(Cl)cccc2Cl)cc2cnc(Nc3cccc(CO)c3)nc21		8.55		*	#	*		16.439	23.472	19.127		8.42	7.79	8.57		YES	YES	YES
158	c1ccc(Oc2ccc3n[nH]c(-c4nc5cc(N6CCC(N7CCCCC7)CC6)ccc5[nH]4)c3c2)cc1		7.52		-	+	-		12.23	12.565	5.814		7.2	4.89	4.98		YES	YES	YES
159	O=C(COc1cc(O)c2c(=O)cc(-c3ccccc3)oc2c1)Nc1cccc(Br)c1		5.98		#	*	+		8.659	12.186	4.524		6.17	5.66	4.64		YES	YES	No
160	Cc1ccc(C(=O)Nc2ccc(CN3CCN(C)CC3)c(C(F)(F)F)c2)cc1C#Cc1cnc2c(cnn2C)c1		8.762		+	+	+		16.713	22.928	14.397		8.5	7.64	7.3		YES	YES	YES
161	CNc1ncnc2c1ncn2CCc1cc(NC(=O)c2cccc(C(F)(F)F)c2)ccc1C		4.02		-	#	-		2.796	16.38	9.501		4.48	5.9	5.98		YES	YES	YES
162	CN1CCC(NC(=O)c2cnc(Nc3cc(Cl)cc(Cl)c3)nc2NC2COCC2O)CC1		4.52		#	-	+		5.89	23.317	16.054		5.37	7.75	7.74		YES	YES	YES
163	Cc1ccc(NC(=O)c2ccc3c(c2)CCC3N2CCN(C)CC2)cc1Nc1nccc(-c2cccnc2)n1		8.66		-	-	#		11.733	18.455	10.514		7.06	6.45	6.25		YES	YES	YES
164	O=C(COc1cc(O)c2c(=O)cc(-c3ccccc3)oc2c1)Nc1ncccc1F		5.66		-	*	+		6.478	12.354	7.824		5.54	5.69	5.53		YES	YES	YES
165	COC(=O)c1cc2cc(NCc3c(C)cccc3Cl)cnc2[nH]1		8.85		+	-	*		13.641	22.093	9.903		7.61	7.42	6.09		YES	YES	YES
166	Cc1ccc(NC(=O)c2ccc(N(CCCl)CCCl)cc2)cc1Nc1nccc(-c2cccnc2)n1		6.66		#	+	#		8.534	26.436	15.11		6.13	8.58	7.49		YES	YES	YES
167	Cc1ccc(NC(=O)COc2cc(O)c3c(=O)cc(-c4ccccc4)oc3c2)cc1		6.51		+	-	#		7.196	24.768	13.592		5.75	8.13	7.08		YES	YES	YES
168	CN1CCN(CCC(=O)Nc2ccc3ncnc(Nc4ccc(NC(=O)Nc5cc(C(C)(C)C)nn5-c5cccc(N)c5)cc4)c3c2)CC1		7.21		-	-	#		11.753	21.047	11.493		7.06	7.14	6.52		No	No	YES
169	Cc1ccc(C(=O)Nc2ccc(CN3CCN(CCO)CC3)c(C(F)(F)F)c2)cc1C#Cc1cnc2cccnn12		7.92		+	+	-		16.788	28.138	20.429		8.52	9.03	8.92		YES	YES	YES
170	CC(=O)Nc1cccn2c(C#Cc3cc(C(=O)Nc4cc(-n5ccnc5)cc(C(F)(F)F)c4)ccc3C)cnc12		8.19		-	#	-		13.945	17.964	10.204		7.7	6.32	6.17		YES	YES	YES
171	CCCCn1c(-c2ccccc2C)cn2c3c(=O)[nH]c(=O)n(C)c3nc12		6.24		+	*	-		10.771	15.696	11.324		6.78	6.4	6.47		YES	YES	YES
172	CN1CCN(Cc2ccc(NC(=O)c3cccc(C#Cc4cnc5[nH]ncc5c4)c3)cc2C(F)(F)F)CC1		9.301		-	#	*		15.242	20.857	12.3		8.07	7.09	6.73		YES	YES	YES
173	O=C(NCCO)Nc1nc2cc(C(=O)c3ccccc3)ccc2[nH]1		7.03		+	*	+		11.146	24.201	17.98		6.89	8.2	8.26		YES	YES	No
174	COC(=O)c1cc2cc(NCc3ccc4cc[nH]c4c3)cnc2[nH]1		5.98		#	+	+		10.343	22.154	17.606		6.66	7.44	8.16		YES	YES	YES
175	COc1ccc(Oc2ccc3[nH]nc(-c4nc5cc(N6CCC(N7CCCCC7)CC6)ccc5[nH]4)c3c2)cc1		6.66		#	*	-		12.789	13.197	4.46		7.36	5.87	4.62		YES	YES	YES
176	COCCN1CCN(Cc2ccc(NC(=O)c3ccc(C)c(C#Cc4cnc(C(N)=O)n4C)c3)cc2C(F)(F)F)CC1		8.32		#	*	+		13.892	17.69	15.268		7.68	6.82	7.53		YES	YES	YES
177	CN1CCN(Cc2ccc(NC(=O)Nc3cc(C#Cc4ccc(N)nc4)n(C)n3)cc2C(F)(F)F)CC1		7.52		+	+	-		14.1	18.709	9.654		7.74	6.52	6.02		YES	YES	YES
178	CN1CCC(NC(=O)c2cnc(Nc3cc(Cl)cc(Cl)c3)nc2NC2CCC(N(C)C)CC2)CC1		5.12		+	#	+		7.108	18.001	6.861		5.72	6.33	5.27		YES	YES	YES
179	Cc1ccc(C(=O)Nc2ccc(CN3CCN(C)CC3)c(C(F)(F)F)c2)cc1C#Cc1cnc2c(c1)OCC(=O)N2		7.38		-	-	*		13.931	21.308	13.514		7.69	7.21	7.06		YES	YES	YES
180	Cc1ccc(NC(=O)c2ccc(CN(C)CCCl)cc2)cc1Nc1nccc(-c2cccnc2)n1		5.51		#	#	+		8.64	26.325	17.78		6.16	8.55	8.21		YES	YES	YES
181	CCNC(=O)Nc1ccc2ncc(-c3ccc(OC)cc3)cc2n1		4.68		-	-	-		4.799	16.668	8.884		5.05	5.98	5.81		No	YES	YES
182	COc1cccc(Oc2ccc3[nH]nc(-c4nc5cc(N6CCC(N7CCCCC7)CC6)ccc5[nH]4)c3c2)c1		7.22		+	#	-		14.035	24.53	15.531		7.72	8.07	7.6		YES	YES	YES
183	Cc1ccc(C(=O)Nc2ccc(CN3CCNCC3)c(C(F)(F)F)c2)cc1C#Cc1cnc2cccnn12		8.64		*	+	+		16.976	18.827	11.487		8.57	6.55	6.51		No	No	YES
184	CC(C)(C)c1cc(NC(=O)Nc2ccc(Nc3ncnc4ccc(N)cc34)cc2)n(-c2cccc(NC(=O)OCC3c4ccccc4-c4ccccc43)c2)n1~		5.9		+	#	-		8.931	22.37	11.95		6.25	7.5	6.64		YES	YES	YES
185	Cc1ccc(C(=O)Nc2ccc(CN3CCN(CCO)CC3)c(C(F)(F)F)c2)cc1C#Cc1cnc2ccccn12		7.72		#	-	-		15.271	21.363	12.645		8.08	7.23	6.83		YES	YES	YES
186	CCC(=O)Nc1ccc2ncnc(Nc3ccc(NC(=O)Nc4cc(C(C)(C)C)nn4-c4cccc(C)c4)cc3)c2c1		6.41		*	#	+		9.146	23.325	14.441		6.31	7.75	7.31		No	YES	YES
187	c1ccc(-c2cccc(Nc3ncnc4cc5c(cc34)OCO5)c2)cc1		7.29		*	-	-		11.026	22.384	15.52		6.85	7.5	7.6		No	No	No
188	Cc1ccc(NC(=O)c2ccc(N=NN(C)CO)c(C(F)(F)F)c2)cc1Nc1nccc(-c2cccnc2)n1		7.48		+	+	*		13.104	24.769	14.094		7.45	8.13	7.22		YES	YES	YES
189	CC(C)(C)c1cc(NC(=O)Nc2ccc(Nc3ncnc4ccccc34)cc2)n(-c2cccc([N+](=O)[O-])c2)n1		7.38		-	*	#		12.424	26.889	19.526		7.26	8.77	8.68		YES	YES	YES
190	CCN1CCN(C2CCc3cc(C(=O)Nc4ccc(C)c(Nc5nccc(-c6cccnc6)n5)c4)ccc32)CC1		8.2		+	+	+		12.818	24.304	15.496		7.37	8.01	7.59		YES	YES	YES
191	CNC(=O)c1ncc(C#Cc2cc(C(=O)Nc3ccc(CN4CCN(C)CC4)c(C(F)(F)F)c3)ccc2C)n1C		7.76		#	-	-		15.021	23.676	16.115		8.01	7.84	7.76		YES	YES	YES
192	COc1cc(Nc2c(C#N)cnc3cc(-c4coc(CN5CCN(C)CC5)c4)ccc23)c(Cl)cc1Cl		9.37		+	-	+		16.26	19.508	11.431		8.36	6.73	6.5		YES	YES	YES
193	Cc1ccc(NC(=O)c2ccc(CN3CCN(C)CC3)c(C(F)(F)F)c2)cc1C#Cc1cnc2cccnn12		7.585		+	-	#		15.505	15.004	11.981		8.15	5.54	6.65		No	YES	YES
194	Cc1ccc(C(=O)Nc2ccc(CN3CCN(CCO)CC3)c(C(F)(F)F)c2)cc1C#Cc1cnc(C(N)=O)n1C		8.44		*	-	-		12.372	20.289	13.661		7.24	6.94	7.1		YES	YES	YES
195	COC(=O)c1cc2cc(NC(=O)c3ccccc3C)cnc2[nH]1		7.52		+	#	+		10.636	10.845	6.606		6.74	4.43	5.2		YES	YES	No
196	Cc1cc(Nc2ncc(Cl)c(Nc3ccccc3S(=O)(=O)C(C)C)n2)c(OC(C)C)cc1C1CCNCC1		5.9		+	-	+		8.861	10.676	3.468		6.23	4.38	4.35		No	No	No
197	Cc1ccc(NC(=O)c2ccc(CN3CCCN(C)CC3)cc2)cc1-n1cc(-c2cccnc2)cn1		7.58		*	#	+		11.907	19.511	12.656		7.11	6.74	6.83		YES	YES	YES
198	c1nc(N2CCC3(CCCNC3)CC2)c2nc[nH]c2n1		5.15		-	+	+		5.754	21.417	15.035		5.33	7.24	7.47		No	No	No
199	COc1cc(C2=C(c3c[nH]c4ccccc34)C(=O)NC2=O)cc(OC)c1OC		4.03		+	-	*		3.712	16.797	10.818		4.74	6.01	6.33		YES	YES	YES
200	COC(=O)c1cc2cc(NCc3cccs3)cnc2[nH]1		6.83		-	+	#		9.967	17.965	8.996		6.55	6.32	5.84		YES	YES	YES
201	Cc1cn(-c2cc(NC(=O)c3ccc(C)c(C=Cn4cnc5c(N)ncnc54)c3)cc(C(F)(F)F)c2)cn1		8.8		+	#	+		14.401	20.622	13.27		7.83	7.03	6.99		YES	YES	YES
202	Cc1cccc(C)c1-c1cc(C)c2nc(Nc3ccc(OCCN4CCCC4)cc3)nnc2c1		6.46		#	*	-		8.203	25.34	16.463		6.04	8.44	7.85		YES	YES	YES
203	CNc1ncc2cc(-c3cc(NC(=O)NCCC(C)(C)C)c(F)cc3C)c(C)nc2n1		6.42		#	+	*		7.328	24.075	14.104		5.78	7.95	7.22		YES	YES	YES
204	CCc1ccc(C(=O)Nc2ccc(C)c(-n3cc(-c4cccnc4)cn3)c2)cc1		7.39		+	+	-		12.872	25.628	15.606		7.39	8.36	7.62		YES	YES	YES
205	Cc1ccc(C(=O)Nc2cc(-n3ccnc3)cc(C(F)(F)F)c2)cc1C#Cc1cnc2ccccn12		7.59		-	-	+		14.236	26.746	17.077		7.78	8.66	8.02		No	YES	YES
206	Cc1ccc(C(=O)Nc2ccc(CN3CCN(C)CC3)c(C(F)(F)F)c2)cc1C#Cc1cnc(C(N)=O)n1C		8.44		+	-	*		12.582	17.308	9.023		7.3	6.15	5.85		YES	No	YES
207	Cc1ccc(C(=O)Nc2ccc(CN3CCN(C)CC3)c(C3CC3)c2)cc1C#Cc1cnc2cccnn12		8.28		-	*	+		12.353	25.49	19.096		7.24	8.47	8.56		No	YES	YES
208	CN1CCN(Cc2ccc(NC(=O)Nc3cc(C#Cc4cnc5cnccn45)n(C)n3)cc2C(F)(F)F)CC1		8.85		+	*	*		17.465	22.552	15.023		8.71	7.85	7.47		YES	YES	YES
209	Cc1cc(-c2cnc(Nc3cc(Cl)cc(Cl)c3)nc2NC2CCC(N(C)C)CC2)on1		6.09		-	*	-		9.329	21.832	15.003		6.36	7.7	7.46		YES	YES	YES
210	Cc1ccc(Nc2ncc3cc(-c4c(Cl)cccc4Cl)c(=O)n(C)c3n2)cc1		7.52		-	-	+		14.652	10.181	3.683		7.9	4.25	4.41		YES	YES	No
211	Cc1ccc(C(=O)Nc2ccc(CN3CCN(C)CC3)c(C(F)(F)F)c2)cc1C#Cc1cnc(C)n1C		7.14		+	#	+		12.018	23.256	16.72		7.14	7.73	7.92		YES	YES	YES
212	Cc1ccc(C(=O)Nc2ccc(CN3CCN(C)CC3)c(C(F)(F)F)c2)cc1C#Cc1cnc(N)s1		7.54		-	#	+		12.288	25.409	16.984		7.22	8.3	8		YES	YES	YES
213	Cc1nn(C)c2nnc(Nc3ccc(S(N)(=O)=O)cc3)nc12		4.48		-	#	-		2.762	19.532	13.639		4.47	6.74	7.09		YES	YES	YES
214	Cc1ccc(C(=O)Nc2ccc(CN3CCCN(C)CC3)c(C(F)(F)F)c2)cc1C#Cc1cnc2ccccn12		7.89		#	-	+		15.21	23.355	14.159		8.06	7.76	7.23		YES	YES	YES
215	Cn1c(=O)c(-c2c(Cl)cccc2Cl)cc2cnc(Nc3ccc(CCO)cc3)nc21		8.09		*	-	-		16.39	19.517	12.354		8.4	6.74	6.75		YES	YES	YES
216	CC(Nc1nc(Nc2cn(C)cn2)c2cc[nH]c2n1)c1ncc(F)cn1		7.6		-	#	-		12.525	12.607	5.357		7.29	4.9	4.86		YES	YES	No
217	Cc1ccc(NC(=O)c2ccc3c(c2)CCC3N2CCN(C)CC2)cc1Nc1nccc(-c2ccncc2)n1		7.64		*	+	+		10.847	16.151	8.468		6.8	5.84	5.7		No	No	No
218	c1ccc(COc2cc3[nH]nc(-c4nc5cc(N6CCC(N7CCCCC7)CC6)ccc5[nH]4)c3cc2OCc2ccccc2)cc1		6.05		+	#	-		10.219	23.653	14.864		6.62	7.84	7.42		YES	YES	YES
219	C#Cc1cccc(Nc2ncnc3ccc(S(=O)(=O)n4ccc(C=CC(=O)Nc5ccccc5N)c4)cc23)c1		4.82		+	#	*		4.137	30.087	19.559		4.86	9.55	8.69		YES	YES	YES
220	COc1ccc(S(=O)(=O)Nc2cc(Sc3ncnc4nc[nH]c34)c(O)c3ccccc23)cc1OC		5.82		*	-	+		8.508	17.944	13.432		6.13	6.32	7.04		YES	YES	YES
221	CCN1CCN(Cc2ccc(C(=O)Nc3ccc(C)c(-n4cc(-c5cccnc5)cn4)c3)cc2)CC1		7.77		-	+	+		13.346	22.36	14.459		7.52	7.49	7.31		YES	YES	YES
222	COc1cc(Nc2c(C#N)cnc3cc(-c4coc(CN5CCN(C)CC5)c4)c(OC)cc23)c(Cl)cc1Cl		9.4		#	#	#		18.379	22.26	13.563		8.98	7.47	7.07		No	YES	YES
223	COC(=O)c1cc2cc(NCc3cc[nH]n3)cnc2[nH]1		6.23		+	*	*		12.206	21.862	13.401		7.19	7.71	7.03		YES	YES	YES
224	Cc1ccc(C(=O)Nc2ccc(CN3CCN(C)CC3)c(C(F)(F)F)c2)cc1C#Cc1cnc2ncnn2c1		8.422		-	#	*		12.49	12.505	5.294		7.28	4.87	4.84		No	YES	No
225	CC(C)(C)NC(=O)Nc1ccc2[nH]nc(-c3nc4cc(N5CCC(N6CCCCC6)CC5)ccc4[nH]3)c2c1		7.52		-	-	-		11.512	25.127	14.386		6.99	8.23	7.29		YES	YES	YES
226	Cc1ccc(NC(=O)c2ccc(CN3CCC(N(C)C)C3)c(C(F)(F)F)c2)cc1Nc1nccc(-c2cncnc2)n1		7.92		-	-	+		13.467	19.737	14.992		7.56	6.8	7.46		No	YES	No
227	O=[N+]([O-])c1ccc(S(=O)(=O)Nc2ccc(O)c(Sc3ncn[nH]3)c2)cc1		5.82		+	*	+		9.057	22.954	17.749		6.28	7.94	8.2		YES	YES	YES
228	Cc1ccc(C(=O)Nc2cc(-n3ccnc3)cc(C(F)(F)F)c2)cc1C#Cc1cnc2c(N)cccn12		8.64		-	-	+		12.396	11.714	7.025		7.25	4.66	5.31		YES	YES	YES
229	O=C(Nc1ccc2[nH]nc(-c3nc4cc(N5CCC(N6CCCCC6)CC5)ccc4[nH]3)c2c1)c1ccco1		6.82		-	-	-		12.118	22.918	13.62		7.17	7.64	7.09		YES	YES	YES
230	Cn1c(=O)c(-c2c(Cl)cccc2Cl)cc2cnc(Nc3cccc(N)c3)nc21		8.6		-	#	+		14.886	18.193	11.91		7.97	6.38	6.63		YES	YES	YES
231	Cc1ccc(C(=O)Nc2ccc(Cl)c(C(F)(F)F)c2)cc1C=Cn1cnc2c(NC3CC3)ncnc21		4.43		+	-	+		4.439	22.061	12.53		4.95	7.41	6.79		YES	YES	YES
232	Cc1ccc(C(=O)Nc2cc(CN3CCN(C)CC3)cc(C(F)(F)F)c2)cc1C#Cc1cnc2ccccn12		7.62		+	+	+		11.964	18.858	14.626		7.12	6.56	7.36		YES	YES	YES
233	Cc1ccc(NC(=O)c2ccc(F)cc2)cc1-n1cc(-c2cccnc2)cn1		6.67		*	+	#		9.288	17.651	12.688		6.35	6.24	6.84		YES	YES	YES
234	Cc1ccc(NC(=O)c2ccc(Cn3ccnc3)cc2)cc1-n1cc(-c2cccnc2)cn1		6.49		-	*	+		12.227	22.353	15.413		7.2	7.81	7.57		YES	YES	YES
234	Cc1ccc(NC(=O)c2ccc(Cn3ccnc3)cc2)cc1-n1cc(-c2cccnc2)cn1		6.49		*	*	+		12.227	20.648	13.661		7.2	7.45	7.1		YES	YES	YES
235	Cc1ccc(NC(=O)c2ccc(CN3CCCC3)cc2)cc1-n1cc(-c2cccnc2)cn1		6.93		#	*	-		10.854	18.329	10.375		6.8	6.96	6.21		YES	YES	YES
236	COC(=O)c1cc2cc(NC(=O)c3ccc4[nH]ccc4c3)cnc2[nH]1		5.49		*	+	-		10.585	19.73	13.608		6.73	6.79	7.08		YES	YES	YES
237	Cc1ccc(NC(=O)c2cccc(Cl)c2)cc1-n1cc(-c2cccnc2)cn1		7.8		+	-	#		11.856	17.001	10.875		7.09	6.07	6.35		YES	YES	YES
238	Cc1ccc(NC(=O)c2ccc3c(c2)CCC3N2CCN(CCO)CC2)cc1Nc1nccc(-c2cccnc2)n1		7.92		#	-	+		11.978	23.706	14.467		7.13	7.85	7.32		YES	YES	YES
239	CC(C)(C)c1cc(NC(=O)Nc2ccc(Nc3ncnc4ccc(NC(=O)CCN5CCOCC5)cc34)cc2)n(-c2cccc(N)c2)n1		6.42		-	-	#		9.41	16.942	7.958		6.39	6.05	5.56		YES	No	YES
240	Cc1ccc(C(=O)Nc2ccc(CN3CCN(C)CC3)c(C(F)(F)F)c2)cc1C#Cc1cncn1C		6.89		#	-	#		11.711	12.845	5.468		7.05	4.96	4.89		YES	YES	YES
241	CNC(=O)c1cc(-c2ccnc(N)n2)[nH]c1-c1cc(Cl)ccc1C		6.32		*	+	*		9.54	22.416	12.839		6.42	7.51	6.88		YES	YES	YES
242	Cc1ccc(Cl)cc1-c1c(C(N)=O)cc(-c2ccnc(Nc3ccc(N4CCN(C)CC4)cc3)n2)n1C		6.6		-	+	-		13.086	17.151	10.035		7.45	6.11	6.12		YES	No	YES
243	O=C(COc1cc(O)c2c(=O)cc(-c3ccccc3)oc2c1)Nc1ccc(Br)cc1		6.54		-	-	+		7.413	21.725	15.451		5.81	7.32	7.58		No	No	No
244	CCOc1ccc(S(=O)(=O)N2CCCNCC2)cc1-c1nnc2c(n1)c(C)nn2C		5.23		*	*	*		7.37	7.347	4.841		5.8	4.64	4.72		YES	YES	YES
245	CC(C)n1nc(-c2ccc3ncccc3c2)c2c(N)ncnc21		6.85		#	*	*		12.308	9.807	5.676		7.22	5.16	4.95		YES	YES	YES
246	O=C(COc1cc(O)c2c(=O)cc(-c3ccccc3)oc2c1)Nc1ccc(Br)cn1		6.92		+	#	-		9.424	21.562	12.472		6.39	7.28	6.78		YES	YES	YES
247	CN1CCN(Cc2ccc(-c3cnc4[nH]cc(-c5cnc6[nH]ccc6c5)c4c3)cc2)CC1		6.55		-	+	#		11.009	23.629	14.893		6.85	7.83	7.43		No	YES	YES
248	Cc1ccc(C(=O)Nc2cccc(C(F)(F)F)c2)cc1C=Cn1cnc2c(NC3CC3)ncnc21		4.64		+	*	#		3.046	20.38	15.917		4.55	7.39	7.71		YES	YES	YES
249	Cc1ccc(C(=O)Nc2cc(C(F)(F)F)ccn2)cc1C=Cn1cnc2c(NC3CC3)ncnc21		4.7		-	+	-		4.202	17.424	9.709		4.88	6.18	6.03		YES	YES	YES
250	Cc1ccc(NC(=O)c2ccc(CN3CCN(CCO)CC3)cc2)cc1-n1cc(-c2cccnc2)cn1		6.76		+	+	+		11.968	22.287	16.517		7.13	7.47	7.87		YES	YES	YES
251	CC(C)(C)c1cc(NC(=O)Nc2cccc(Nc3ncnc4ccccc34)c2)n(-c2cccc([N+](=O)[O-])c2)n1		8.05		+	#	-		13.081	23.386	15.409		7.45	7.77	7.57		No	YES	YES
252	Cc1ccc(NC(=O)c2ccc(CN3CCN(C)CC3)c(C(F)(F)F)c2)cc1C#Cc1cnc2ccccn12		8.05		*	*	*		13.988	18.819	11.78		7.71	7.06	6.59		YES	YES	YES
253	Cc1ccc(C(F)(F)F)cc1-c1[nH]c(-c2ccnc(N)n2)cc1C(N)=O		6.12		#	*	#		7.866	11.585	3.452		5.94	5.53	4.35		YES	YES	YES
254	Cc1ccc(NC(=O)c2ccc3c(c2)CCC3N2CCC(N(C)C)C2)cc1Nc1nccc(-c2cccnc2)n1		6.92		-	+	+		13.905	16.444	9.433		7.68	5.92	5.96		YES	YES	YES
255	CC(=O)Nc1ccc(Nc2ncc3cc(-c4c(Cl)cccc4Cl)c(=O)n(C)c3n2)cc1		8.32		+	-	#		14.096	22.489	13.282		7.74	7.53	7		YES	YES	YES
256	Cc1ccc(NC(=O)c2ccc(CN3CCOCC3)cc2)cc1-n1cc(-c2cccnc2)cn1		6.75		+	+	-		11.014	15.01	6.058		6.85	5.54	5.05		YES	YES	YES
257	Cc1nn(C)c2nnc(Nc3ccc(S(=O)(=O)NCCN)cc3)nc12		4.82		#	#	#		3.432	20.392	14.755		4.66	6.97	7.39		No	YES	YES
258	O=C(COc1cc(O)c2c(=O)cc(-c3ccccc3)oc2c1)Nc1ccccn1		4.95		+	+	+		7.633	24.019	17.447		5.87	7.93	8.12		YES	YES	YES
259	COC(=O)c1cc2cc(NCc3ccccc3C(F)(F)F)cnc2[nH]1		6.78		*	-	-		12.306	22.998	15.062		7.22	7.66	7.48		No	No	YES
260	Cc1ccc(C(=O)Nc2cc(-n3ccnc3)cc(C(F)(F)F)c2)cc1C=Cn1cnc2c(NC3CC3)ncnc21		4.89		*	*	#		4.718	11.41	5.885		5.03	5.49	5		YES	YES	YES
261	CNN=Nc1ccc(C(=O)Nc2ccc(C)c(Nc3nccc(-c4cccnc4)n3)c2)cc1C(F)(F)F		7.55		+	-	+		11.407	23.188	17.34		6.96	7.71	8.09		YES	No	No
261	CNN=Nc1ccc(C(=O)Nc2ccc(C)c(Nc3nccc(-c4cccnc4)n3)c2)cc1C(F)(F)F		7.55		*	+	+		11.407	21.458	12.172		6.96	7.25	6.7		No	YES	YES
262	Cc1ccc(C(=O)Nc2cc(-n3cnc(CN4CCCC4)c3)cc(C(F)(F)F)c2)cc1C#Cc1cnc2ccccn12		7.59		#	#	-		13.519	20.721	14.126		7.57	7.06	7.22		YES	YES	YES
263	CN1CCN(Cc2ccc(NC(=O)c3ccc(Cl)c(C#Cc4cnc5cccnn45)c3)cc2C(F)(F)F)CC1		7.39		+	-	#		14.326	25.128	18.189		7.81	8.23	8.32		No	YES	YES
263	CN1CCN(Cc2ccc(NC(=O)c3ccc(Cl)c(C#Cc4cnc5cccnn45)c3)cc2C(F)(F)F)CC1		7.39		*	+	+		14.326	22.584	13.881		7.81	7.55	7.16		YES	YES	YES
264	Cc1ccc(NC(=O)c2cccc(C(F)(F)F)c2)cc1C=Cn1cnc2c(Nc3cccnc3)ncnc21		4.59		*	+	*		4.129	21.726	13.723		4.86	7.32	7.12		YES	YES	YES
265	COc1cc2c(cc1OC)-c1n[nH]c(Nc3cccc(F)c3)c1C2		7.66		-	+	#		12.593	23.018	16.307		7.31	7.67	7.81		YES	YES	YES
266	COC(=O)c1cc2cc(NC(=O)c3cc(C)n[nH]3)cnc2[nH]1		6.09		-	+	+		11.565	28.245	16.682		7.01	9.06	7.91		YES	YES	YES
267	c1coc(CNc2ccc3[nH]nc(-c4nc5cc(N6CCC(N7CCCCC7)CC6)ccc5[nH]4)c3c2)c1		7.22		-	+	-		12.024	16.601	7.285		7.14	5.96	5.38		YES	YES	YES
268	CCc1cccc(Nc2ncc3cc(-c4c(Cl)cccc4Cl)c(=O)n(C)c3n2)c1		7.66		+	-	-		15.944	14.049	6.06		8.27	5.28	5.05		YES	YES	YES
269	Cc1ccc(C(=O)Nc2ccc(OC3CCN(C)CC3)c(C(F)(F)F)c2)cc1C#Cc1cnc2ccccn12		8.04		#	+	#		15.213	19.222	10.108		8.06	6.66	6.14		No	No	YES
270	CC(C)(C)c1cc(NC(=O)Nc2ccc(Nc3ncnc4ccccc34)cc2)n(-c2cccc(N)c2)n1		7.4		-	+	+		9.78	19.783	13.494		6.49	6.81	7.05		YES	YES	YES
271	CCC(=O)Nc1ccc(C#Cc2cc(C(=O)Nc3ccc(CN4CCN(C)CC4)c(C(F)(F)F)c3)ccc2C)cn1		7.54		+	#	-		14.536	26.007	15.045		7.87	8.46	7.47		YES	YES	YES
272	Cc1ccc(C(=O)Nc2ccc(CN3CCN(C)CC3)c(C(F)(F)F)c2)cc1C#Cc1cnc2[nH]c(=O)[nH]c2c1		8.16		#	+	#		15.446	21.2	11.729		8.13	7.18	6.58		YES	YES	YES
273	NC(=O)c1cc(-c2ccnc(N)n2)[nH]c1-c1cc(OC(F)(F)F)ccc1Cl		5.96		*	+	+		8.353	22.381	14.196		6.08	7.5	7.24		YES	No	No
274	Cc1nn(C)c2nnc(Nc3ccc(S(=O)(=O)N4CCNCC4)cc3)nc12		5.24		*	*	#		4.53	12.463	4.349		4.98	5.72	4.59		YES	YES	YES
275	O=C1Nc2ccccc2C1=Cc1c[nH]nc1-c1ccccc1[N+](=O)[O-]		6.57		-	-	*		7.089	25.462	15.846		5.72	8.32	7.69		YES	YES	YES
276	COC(=O)c1cc2cc(NCc3ccc4[nH]ccc4c3)cnc2[nH]1		7.41		*	-	-		11.935	17.543	10.595		7.12	6.21	6.27		YES	YES	YES
278	Cc1ccc(NC(=O)c2ccc(CN3CCN(C)CC3)cc2)cc1Nc1nccc(-c2cccnc2)n1		6.37		+	+	-		9.006	15.786	8.16		6.27	5.74	5.62		No	No	YES
279	c1csc(CNc2ccc3[nH]nc(-c4nc5cc(N6CCC(N7CCCCC7)CC6)ccc5[nH]4)c3c2)n1		8		-	+	+		11.687	15.754	9.919		7.04	5.74	6.09		YES	YES	YES
280	Cc1nn(C)c2nnc(Nc3ccc(S(=O)(=O)NCC(O)CO)cc3)nc12		4.47		+	+	-		4.519	19.076	10.167		4.97	6.62	6.16		YES	YES	YES
281	Cc1ccc(C(=O)Nc2ccc(CN3CCN(C)CC3)c(C(F)(F)F)c2)cc1C#Cc1cnc2cccnn12		8.944		+	*	#		16.543	19.855	13.591		8.45	7.28	7.08		YES	YES	YES
282	O=C(Nc1cccc(Nc2nccc(-c3cccnc3)n2)c1)c1ccccc1		6.4		-	-	+		7.825	27.108	18.08		5.93	8.76	8.29		No	YES	No
283	CCCCn1c(-c2ccc(F)cc2C)cn2c3c(=O)[nH]c(=O)n(C)c3nc12		5.89		+	+	*		7.806	19.569	10.165		5.92	6.75	6.16		YES	YES	YES
284	CC(Oc1c[nH]c(=O)c(C(=O)Nc2ccc(N3CCN(C)CC3)cc2)c1)c1c(Cl)ccc(F)c1Cl		6.55		-	+	*		6.553	9.425	4.491		5.56	4.05	4.63		YES	YES	YES
285	Cc1ccc(NC(=O)c2ccc(N=NN(C)CO)cc2)cc1Nc1nccc(-c2cccnc2)n1		5.98		#	#	+		10.106	23.372	17.351		6.59	7.76	8.09		YES	YES	YES
288	NCCC(=O)Nc1nc2ccc(C(=O)c3ccccc3)cc2[nH]1		6.26		+	+	#		10.331	18.132	10.448		6.65	6.37	6.23		No	No	YES
289	Cc1ccc(NC(=O)c2cccc(C(F)(F)F)c2)cc1C=Cn1cnc2c(NC3CC3)ncnc21		4.13		+	*	-		2.007	9.266	6.514		4.25	5.04	5.17		YES	YES	YES
290	Cn1c(=O)c(-c2c(Cl)cccc2Cl)cc2cnc(Nc3ccc(N)cc3)nc21		8.64		-	*	+		14.082	20.462	16.104		7.74	7.41	7.76		YES	YES	YES
291	CN(C)CCCC(=O)Nc1ccc2ncnc(Nc3ccc(NC(=O)Nc4cc(C(C)(C)C)nn4-c4cccc(N)c4)cc3)c2c1		6.91		+	*	+		9.761	21.399	16.331		6.49	7.61	7.82		YES	YES	YES
293	CNC(=O)c1ncc(C#Cc2cc(C(=O)Nc3ccc(CN4CCN(CCO)CC4)c(C(F)(F)F)c3)ccc2C)n1C		8.73		-	#	*		14.812	27.772	15.504		7.95	8.93	7.6		YES	YES	YES
294	Cc1ccc(NC(=O)c2ccc3c(c2)CCC3N2CCNCC2)cc1Nc1nccc(-c2cccnc2)n1		8.21		+	-	#		12.166	24.166	16.494		7.18	7.97	7.86		No	No	YES
296	CCN1CCN(Cc2ccc(NC(=O)c3ccc(C)c(C#Cc4cnc5cccnn45)c3)cc2C(F)(F)F)CC1		7.85		-	*	#		15.579	20.162	14.453		8.17	7.35	7.31		YES	YES	YES
297	Cc1ccc(C(=O)Nc2ccc(CN3CCN(C)CC3)c(C(F)(F)F)c2)cc1C#Cc1cccnc1		7.39		+	-	*		11.447	25.082	13.106		6.97	8.22	6.95		YES	YES	YES
298	Cc1ccc(C(=O)Nc2ccc(CN3CCN(CC(=O)O)CC3)c(C(F)(F)F)c2)cc1C#Cc1cnc(C(N)=O)n1C		8.37		-	-	+		12.973	26.113	17.827		7.42	8.49	8.22		No	No	No
299	Cc1ccc(C(=O)Nc2cc(C(F)(F)F)on2)cc1C#Cn1cnc2c(NC3CC3)cccc21		7.55		+	+	*		14.082	20.965	10.198		7.74	7.12	6.17		YES	YES	YES
300	Cc1ccc(C(=O)Nc2ccc(CN3CCN(C)CC3)c(C(F)(F)F)c2)cc1C=Cc1cnc2cccnn12		7.27		+	*	+		11.652	21.016	14.765		7.03	7.53	7.4		No	YES	No
301	CN1CCN(c2ccc(Nc3ncc4cc(C#N)c(=O)n(C5CCCC5)c4n3)cc2)CC1		7.27		+	-	#		14.192	23.556	16.267		7.77	7.81	7.8		YES	YES	YES
302	Cc1ccc(C(=O)Nc2ccc(CN3CCN(C)CC3)c(C(F)(F)F)c2)cc1C#Cc1cnc2ccccn12		8.05		-	-	-		15.027	15.041	7.543		8.01	5.55	5.45		YES	YES	No
303	O=C(O)CN1CCN(c2cc(-c3cnc4ccc(N5CCCC5c5cccc(F)c5)nn34)ccn2)CC1		5.62		#	-	-		6.356	11.682	4.326		5.5	4.65	4.58		YES	YES	YES
304	Cc1nn(C)c2nnc(Nc3ccc(S(=O)(=O)NCCO)cc3)nc12		4.41		#	-	+		3.488	14.891	9.841		4.68	5.51	6.07		YES	YES	No
306	Cc1ccc(C(=O)Nc2ccc(CN3CCN(C)CC3)c(C(F)(F)F)c2)cc1CCc1cnc2cccnn12		7.72		-	*	*		12.2	19.938	9.429		7.19	7.3	5.96		YES	YES	YES
