# Supplementary material for: Quantitative structure–activity relationship modeling for predication of inhibition potencies of imatinib derivatives using SMILES attributes
Source: Sci Rep. 2022 Dec 15;12:21708. doi: 10.1038/s41598-022-26279-8 (PMC9755126; doi:10.1038/s41598-022-26279-8)
Supplement: Supplementary file 2 — Supplementary Table S2. [file 41598_2022_26279_MOESM2_ESM.xlsx]

## Sheet: Table S2
Table S2. Squared correlation coefficient for Y-randomization test
	Split 1			Split 2			Split 3
Run number	Training	Invisible training	Calibration	Training	Invisible training	Calibration	Training	Invisible training	Calibration
1	0	0	0.0385	0.0023	0.0069	0.0018	0.0108	0.0002	0.0076
2	0.0076	0.0299	0.0057	0.0034	0.0005	0	0.0111	0.0155	0.0185
3	0.0259	0.0269	0.0011	0.0021	0.0015	0.0035	0.0068	0.0007	0.0188
4	0.0023	0.0036	0.0023	0.0291	0.0158	0.0076	0.0001	0.0209	0.0011
5	0.0007	0.0029	0.0153	0.0279	0.0112	0.0156	0.0086	0.0009	0.009
6	0.0041	0.0019	0.0094	0	0.0047	0.1008	0.013	0.0019	0.0001
7	0	0.0084	0.0061	0.0051	0.0019	0.0127	0.011	0.0029	0.0053
8	0.0006	0.0011	0.0372	0	0.0031	0.0056	0.007	0.0005	0.0192
9	0.007	0.0002	0.0248	0.0006	0.0002	0.0045	0	0.0002	0
10	0.0073	0.0008	0.0099	0.0155	0.0088	0.0018	0.0006	0.0034	0.0012
Average	0.0056	0.0076	0.015	0.0086	0.0055	0.0154	0.0069	0.0047	0.0081
